# Supplementary material for: Military Family-Centred Resilience-Building Programming Across the Deployment Cycle: A Scoping Review
Source: Int J Environ Res Public Health. 2024 Oct 18;21(10):1378. doi: 10.3390/ijerph21101378 (PMC11507616; doi:10.3390/ijerph21101378)
Supplement: Supplementary file 1 [file ijerph-21-01378-s001.zip]

Archive with 1 entries (1 files):
- ijerph-3181418-supplementary.pdf
